# Supplementary material for: Genetic characterization and improved genotyping of the dysferlin-deficient mouse strain Dysftm1Kcam
Source: Skelet Muscle. 2015 Oct 13;5:32. doi: 10.1186/s13395-015-0057-3 (PMC4603641; doi:10.1186/s13395-015-0057-3)
Supplement: Supplementary file 1 — Supplementary material Dysftm1Kcam.txt; nucleotide sequence of the sequenced region as shown in Fig. 2b . [file 13395_2015_57_MOESM1_ESM.txt]

Additional file 1: Supplementary Material

>Dysftm1Kcam locus
ggagctcaggtgtccagtgtcacagtctcagtgacacctttctgtaggctgtagtgtggctttaccttgaagggaagtcagagtgctcttgacttccttgccctccgaattcgatatcaagcttatcgataccgtcgacggtatcgataagcttcgagggacctaataacttcgtatagcatacattatacgaagttatattaagggttccgcaagctctagagtcagcttctgatggaattagaacttggcaaaacaatactgagaatgaagtgtatgtggaacagaggctgctgatctcgttcttcaggctatgaaactgacacatttggaaaccacagtacttagaaccacaaagtgggaatcaagagaaaaacaatgatcccacgagagatctatagatctatagatcatgagtgggaggaatgagctggcccttaatttggttttgcttgtttaaattatgatatccaactatgaaacattatcataaagcaatagtaaagagccttcagtaaagagcaggcatttatctaatcccaccccacccccacccccgtagctccaatccttccattcaaaatgtaggtactctgttctcacccttcttaacaaagtatgacaggaaaaacttccattttagtggacatctttattgtttaatagatcatcaatttctgcagacttacagcggatcgatcccctcagaagaactcgtcaagaaggcgatagaaggcgatgcgctgcgaatcgggagcggcgataccgtaaagcacgaggaagcggtcagcccattcgccgccaagctcttcagcaatatcacgggtagccaacgctatgtcctgatagcggtccgccacacccagccggccacagtcgatgaatccagaaaagcggccattttccaccatgatattcggcaagcaggcatcgccatgggtcacgacgagatcatcgccgtcgggcatgcgcgccttgagcctggcgaacagttcggctggcgcgagcccctgatgctcttcgtccagatcatcctgatcgacaagaccggcttccatccgagtacgtgctcgctcgatgcgatgtttcgcttggtggtcgaatgggcaggtagccggatcaagcgtatgcagccgccgcattgcatcagccatgatggatactttctcggcaggagcaaggtgagatgacaggagatcctgccccggcacttcgcccaatagcagccagtcccttcccgcttcagtgacaacgtcgagcacagctgcgcaaggaacgcccgtcgtggccagccacgatagccgcgctgcctcgtcctgcagttcattcagggcaccggacaggtcggtcttgacaaaaagaaccgggcgcccctgcgctgacagccggaacacggcggcatcagagcagccgattgtctgttgtgcccagtcatagccgaatagcctctccacccaagcggccggagaacctgcgtgcaatccatcttgttcaatggccgatcccatattggctgcaggtcgaaaggcccggagatgaggaagaggagaacagcgcggcagacgtgcgcttttgaagcgtgcagaatgccgggcctccggaggaccttcgggcgcccgccccgcccctgagcccgcccctgagcccgcccccggacccaccccttcccagcctctgagcccagaaagcgaaggagcaaagctgctattggccgctgccccaaaggcctacccgcttccattgctcagcggtgctgtccatctgcacgagactagtgagacgtgctacttccatttgtcacgtcctgcacgacgcgagctgcggggcgggggggaacttcctgactaggggaggagtagaaggtggcgcgaaggggccaccaaagaacggagccggttggcgcctaccggtggatgtggaatgtgtgcgaggccagaggccacttgtgtagcgccaagtgcccagcggggctgctaaagcgcatgctccagactgccttgggaaaagcgcctcccctacccggtagaattgacctgcaggggccctcgatatcaagcttggctggacgtaaactcctcttcagacctaataacttcgtatagcatacattatacgaagttatattaagggttattgaatatgatcggaattcgaaccccttcggatccgaaggggttcgaattcctccagggcccggggacctgggccaggggaaccagctcacagtaggaaataggagaagcctcttggtgacagggaagagacagccagcactccaggccctgaggcagaggcctctcgtttggaagcctcagagcggagtcttccagctctgcgttttcggagtgcagtcctgctgcttctgaggattaagtctggttcccgcaggaaatttcagaccaaggccaaggccaagcttcagaccacaaggaaaaggtgtcttgattcagccagatatttaaagcagggtatgaaaaccaagcagacgtgttgcagaactatgtgtgacaaggtcaaagccagaggtcaggccatcctcccagtctgcggctcttacctgaacaggataaccttcccagaaaggaaggtgggggttcaagttggaaatgaagagaaggtggttgctgggctggatatcaagcctcaaatcctcctgccctggcggcttctgcctccaaacactgggccagaaacgacaataccccaccagcaccctgatctcccccagcccctccctcccacacagtctcgctcattcaggaactgtagacacatagcaatatattttctggttctgtctgctttatactgagaaagccaagagtttatccagaggagtgttgggttaggggagaaagagaagatgaaaataacgtgattcccaagaactccatggacatgcgcaagaccaccaggccccagagcaatggaggagcagctagtcctgggccaggaggcagcctgcacccccttctccagagcagatgtcttcttcatcgaaagggcttcaccagcttcatggcagcgtagttctaggaggaagagacacagatagagacatgtggtaagcccttcaggggaagcgtggtgggagctgttgtcatcgaggctgggagtaaagctgcaggtaggtggttgggctctggtctttaccacctgcctgcagcctactcttgtcacctaccagcccatggccggctccacacactactgtaatgacactccttctccagcaagccaagctgaccctgtccttctccatggctcctaggctcctcctctcatacccacaaacaggagacctgaggctaacccacccccaagcctctgtccagaaagacagagagtaggtagggtgtttgatacataggacaacccacaacaggagccagcatcagagacaagtcaccctccacaaagcccttcctgctgcaggcctgacagaagcctccccttcccaccactccccccaaacgccatgaaaacacacaacacaacacagggctcctaattgggacagtatgttctccagcgccggcctggaaagccaaccctggaaacaaagccggccctccttcccggccaaatcgcttctgccgccccaagctggccctgctcccagaaggctcagaggggccagagaagtcagaaggccccctcttacccctcctatggggacagtgggggtggtccaaccagagctagagcaacttgggtactctgcaccggctagtgtaaaccctctgtaccacatagctaaaagcaggtgagctgacaggtccggggacaagccaagccaagtgactagagacttggataggtagagatgggattctaggctgtagccaggtcagcaagcagaaagtgcgcagctaatcctgtgtcccctccagcctggagccctggactggatccgaaggggttcgaattctaccgggtaggggaggcgcttttcccaaggcagtctggagcatgcgctttagcagccccgctgggcacttggcgctacacaagtggcctctggcctcgcacacattccacatccaccggtaggcgccaaccggctccgttctttggtggccccttcgcgccaccttctactcctcccctagtcaggaagttcccccccgccccgcagctcgcgtcgtgcaggacgtgacaaatggaagtagcacgtctcactagtctcgtgcagatggacagcaccgctgagcaatggaagcgggtaggcctttggggcagcggccaatagcagctttgctccttcgctttctgggctcagaggctgggaaggggtgggtccgggggcgggctcaggggcgggctcaggggcggggcgggcgcccgaaggtcctccggaggcccggcattctgcacgcttcaaaagcgcacgtctgccgcgctgttctcctcttcctcatctccgggcctttcgacctgcagcgacccgcttaacagcgtcaacagcgtgccgcagatcttggtggcgtgaaactcccgcacctcttcggcaagcgccttgtagaagcgcgtatggcttcgtacccctgccatcaacacgcgtctgcgttcgaccaggctgcgcgttctcgcggccatagcaaccgacgtacggcgttgcgccctcgccggcagcaagaagccacggaagtccgcctggagcagaaaatgcccacgctactgcgggtttatatagacggtcctcacgggatggggaaaaccaccaccacgcaactgctggtggccctgggttcgcgcgacgatatcgtctacgtacccgagccgatgacttactggcaggtgctgggggcttccgagacaatcgcgaacatctacaccacacaacaccgcctcgaccagggtgagatatcggccggggacgcggcggtggtaatgacaagcgcccagataacaatgggcatgccttatgccgtgaccgacgccgttctggctcctcatatcgggggggaggctgggagctcacatgccccgcccccggccctcaccctcatcttcgaccgccatcccatcgccgccctcctgtgctacccggccgcgcgataccttatgggcagcatgaccccccaggccgtgctggcgttcgtggccctcatcccgccgaccttgcccggcacaaacatcgtgttgggccggcctggacctcccttcaacatcacc
